# Supplementary material for: Pericardial Fluid Accumulates microRNAs That Regulate Heart Fibrosis after Myocardial Infarction
Source: Int J Mol Sci. 2024 Jul 30;25(15):8329. doi: 10.3390/ijms25158329 (PMC11313565; doi:10.3390/ijms25158329)
Supplement: Supplementary file 1 [file ijms-25-08329-s001.zip]

Archive with 2 entries (2 files):
- Supplementary Materials.pdf
- Supplementary Video S1.mp4
